# Supplementary material for: Systematic review with meta-analysis of the epidemiological evidence in the 1900s relating smoking to lung cancer
Source: BMC Cancer. 2012 Sep 3;12:385. doi: 10.1186/1471-2407-12-385 (PMC3505152; doi:10.1186/1471-2407-12-385)
Supplement: Additional file 5 — Detailed Analysis Tables (Individual file names as described in Additional file 1: Methods, Table1). [file 1471-2407-12-385-S5.zip]

Archive with 49 entries (48 files):
- PDF/4ABCD.pdf
- PDF/2A.pdf
- PDF/3I.pdf
- PDF/1AR.pdf
- PDF/1I.pdf
- PDF/5ABCD.pdf
- PDF/2H.pdf
- PDF/3J.pdf
- PDF/2E.pdf
- PDF/3L.pdf
- PDF/1H.pdf
- PDF/3K.pdf
- PDF/3AR.pdf
- PDF/2M.pdf
- PDF/3G.pdf
- PDF/3M.pdf
- PDF/3BR.pdf
- PDF/2G.pdf
- PDF/2I.pdf
- PDF/1L.pdf
- PDF/2AR.pdf
- PDF/2K.pdf
- PDF/1J.pdf
- PDF/2J.pdf
- PDF/1E.pdf
- PDF/3E.pdf
- PDF/1A.pdf
- PDF/2D.pdf
- PDF/3D.pdf
- PDF/3H.pdf
- PDF/3B.pdf
- PDF/2F.pdf
- PDF/1D.pdf
- PDF/2C.pdf
- PDF/2B.pdf
- PDF/1F.pdf
- PDF/1BR.pdf
- PDF/1M.pdf
- PDF/2L.pdf
- PDF/3A.pdf
- PDF/1K.pdf
- PDF/1B.pdf
- PDF/1C.pdf
- PDF/3C.pdf
- PDF/2BR.pdf
- PDF/3F.pdf
- PDF/1G.pdf
- PDF/
- index.htm
